# Supplementary material for: The Effects of Mindfulness on Brain Network Dynamics Following an Acute Stressor in a Population of Drinking Adults
Source: Brain Sci. 2026 Mar 14;16(3):312. doi: 10.3390/brainsci16030312 (PMC13024155; doi:10.3390/brainsci16030312)
Supplement: Supplementary file 1 [file brainsci-16-00312-s001.zip]

Archive with 1 entries (1 files):
- brainsci-4165095-supplementary.pdf
